# Supplementary material for: The Discovery of the Fucoidan-Active Endo-1→4-α-L-Fucanase of the GH168 Family, Which Produces Fucoidan Derivatives with Regular Sulfation and Anticoagulant Activity
Source: Int J Mol Sci. 2023 Dec 22;25(1):218. doi: 10.3390/ijms25010218 (PMC10778895; doi:10.3390/ijms25010218)
Supplement: Supplementary file 1 [file ijms-25-00218-s001.zip]

Archive with 1 entries (1 files):
- ijms-2765659-supplementary.pdf
